# Supplementary material for: Design, Synthesis, and Cytotoxicity Evaluation of Novel Indolin-2-One Based Molecules on Hepatocellular Carcinoma HepG2 Cells as Protein Kinase Inhibitors
Source: Molecules. 2025 Feb 28;30(5):1105. doi: 10.3390/molecules30051105 (PMC11901902; doi:10.3390/molecules30051105)
Supplement: Supplementary file 1 [file molecules-30-01105-s001.zip]

Archive with 1 entries (1 files):
- molecules-3335740-supplementary.pdf
